# Supplementary material for: Plasma Lysophosphatidic Acid Concentrations in Sex Differences and Psychiatric Comorbidity in Patients with Cocaine Use Disorder
Source: Int J Mol Sci. 2023 Oct 25;24(21):15586. doi: 10.3390/ijms242115586 (PMC10649657; doi:10.3390/ijms242115586)
Supplement: Supplementary file 1 [file ijms-24-15586-s001.zip]

Archive with 1 entries (1 files):
- ijms-2657060-supplementary.pdf
